# Supplementary material for: Mining Candidate Genes Related to Heavy Metals in Mature Melon (Cucumis melo L.) Peel and Pulp Using WGCNA
Source: Genes (Basel). 2022 Sep 30;13(10):1767. doi: 10.3390/genes13101767 (PMC9602089; doi:10.3390/genes13101767)
Supplement: Supplementary file 1 [file genes-13-01767-s001.zip]

Archive with 7 entries (6 files):
- genes-1883479-supplementary/
- genes-1883479-supplementary/Fig S1.pdf
- genes-1883479-supplementary/Fig S2.pdf
- genes-1883479-supplementary/Fig S3.pdf
- genes-1883479-supplementary/Supplementary materials.pdf
- genes-1883479-supplementary/Table S1.xls
- genes-1883479-supplementary/Table S2.xls
