# Supplementary material for: Mining Candidate Genes Related to Heavy Metals in Mature Melon (Cucumis melo L.) Peel and Pulp Using WGCNA
Source: Genes (Basel). 2022 Sep 30;13(10):1767. doi: 10.3390/genes13101767 (PMC9602089; doi:10.3390/genes13101767)
Supplement: Supplementary file 1 [file genes-13-01767-s001.zip › genes-1883479-supplementary/Table S2.xls]

## Sheet: Sheet1
Table S2. Samples and libraries used for the de novo and reference-based transcriptomic analyses.
Sample	Raw reads (million)	Clean reads (million)	total bases(Gb)	Q20 percentage (%)	Q30 percentage (%)	GC content(%)	alignment rate(%)
A-1	71.87	70.13	7.34	93.99	87.41	44.44	96.53
A-2	71.87	69.88	7.02	94.06	87.48	45.18	96.18
A-3	71.87	70.06	7.33	94.01	87.39	45.08	94.22
B-1	73.62	71.06	7.44	94.22	87.82	45.93	96.05
B-2	71.87	69.87	6.96	93.96	87.23	44.77	97.13
B-3	71.87	69.94	6.87	93.92	87.18	44.47	97.28
C-1	73.62	70.93	7.07	93.97	87.34	44.54	94.55
C-2	71.87	70.11	7.14	94.01	87.36	44.32	96.23
C-3	71.87	69.91	6.99	93.89	87.19	44.76	95.18
D-1	73.62	70.82	6.93	93.97	87.34	45.23	94.77
D-2	71.87	69.57	6.87	94.22	87.81	44.79	96.58
D-3	71.87	70.09	7.12	93.98	87.31	44.88	95.28
E-1	71.87	70.05	7.05	94.16	87.72	44.93	93.18
E-2	71.87	69.74	6.99	94.01	87.37	45.08	94.25
E-3	71.87	69.82	7.01	93.95	87.32	45.12	94.19
F-1	71.87	70.58	7.03	93.71	86.74	44.97	95.44
F-2	71.87	69.81	6.88	94.02	87.38	44.88	95.87
F-3	71.87	69.92	7.05	93.98	87.31	45.01	96.22
